# Supplementary material for: Utility of massive open online courses (MOOCs) concerning outbreaks of emerging and reemerging diseases
Source: F1000Res. 2017 Dec 27;6:1699. Originally published 2017 Sep 18. [Version 2] doi: 10.12688/f1000research.12639.2 (PMC5717472; doi:10.12688/f1000research.12639.2)
Supplement: Data on 2016 massive open online courses about disease outbreaks, offered on learning platforms, retrieved from manual searches — The dataset contains information on the learning platform, institution, course length, time required per week, language and availability of subtitles. [file f1000research-6-14730-s0000.tgz]

Archive with 1 entries (1 files):
- 9950c8de-9a1c-4992-aad8-6dd1a6ea0301_Dataset1.xlsx
