# Supplementary material for: Utility of massive open online courses (MOOCs) concerning outbreaks of emerging and reemerging diseases
Source: F1000Res. 2017 Dec 27;6:1699. Originally published 2017 Sep 18. [Version 2] doi: 10.12688/f1000research.12639.2 (PMC5717472; doi:10.12688/f1000research.12639.2)
Supplement: Data on 2016 massive open online courses about disease outbreaks, offered on learning platforms, retrieved from manual searches — The dataset contains information on the learning platform, institution, course length, time required per week, language and availability of subtitles. [file f1000research-6-14730-s0000.tgz › 9950c8de-9a1c-4992-aad8-6dd1a6ea0301_Dataset1.xlsx]

## Sheet: Hoja1
Platform	Title	Institution	Country	Duration in weeks	Hours per week	Language	Subtitles
FutureLearn	Ebola in Context: Understanding transmission, response and control	London School of Hygiene and Tropical Medicine	United Kingdom	2	Self-paced	English	English
FutureLearn	Ebola: Symptons, History and Origins	Lancaster University	United Kingdom	2	3	English	English
FutureLearn	Preventing the Zika Virus: Understanding and Controlling the Aedes Mosquito	London School of Hygiene and Tropical Medicine	United Kingdom	3	4	English	English
Coursera	Ebola: an evolving epidemic	Emory University (USA)		6	Self-paced	English	English
Coursera	Ebola : Vaincre ensemble!	University of Geneva (Switzerland)		5	Self-paced	French	French, English
Coursera	Ebola: Essential Knowledge for Health professionals	University of Amsterdam (Netherlands)		9	Self-paced	English	english, Arabic
Coursera	In the footsteps of Zika… approaching the unknown	University of Geneva (Switzerland)		8	5	English	French, portuguese, spanish
Coursera	Epidemics, Pandemics and Outbreaks	University of Pittsburgh		4	3 to 5	English	English
Coursera	Epidemics - the Dynamics of Infectious Diseases	The Pennsylvania State University		8	1 to 2	English	English
edX	Lessons from Ebola: Preventing the Next Pandemic	Harvard University (USA)		4	3 to 4	English	English
edX	Global Health – The Lessons of Ebola	University System of Maryland		6	2 to 3	English	English
edX	Epidemics	The University of Hong Kong		10	2 to 3	English, Chinese	English, Chinese
edX	ETV: Paludismo, Dengue y Chikungunya	The Ministry of Education of México		2	10	Spanish	Spanish
